# Supplementary material for: ﻿Liparistianchiensis (Orchidaceae), a new species from Gansu, China
Source: PhytoKeys. 2023 Jan 23;219:27–33. doi: 10.3897/phytokeys.219.90351 (PMC10210043; doi:10.3897/phytokeys.219.90351)
Supplement: XML Treatment for Liparis tianchiensis [file phytokeys.219.90351-treatment1.xml]

<!DOCTYPE tp:taxon-treatment
  PUBLIC "-//TaxonX//DTD Taxonomic Treatment Publishing DTD v0 20100105//EN" "tax-treatment-NSO.dtd">
<tp:taxon-treatment xmlns:tp="http://www.plazi.org/taxpub"><tp:treatment-meta><kwd-group><label>Taxon classification</label><kwd>
              <named-content content-type="kingdom">Plantae</named-content>
            </kwd><kwd>
              <named-content content-type="order">Scorpaeniformes</named-content>
            </kwd><kwd>
              <named-content content-type="family">Liparidae</named-content>
            </kwd></kwd-group><mixed-citation publication-type="journal"><person-group><name><surname>Liu</surname><given-names>Xiao-Juan</given-names></name><name><surname>Sun</surname><given-names>Xue-Gang</given-names></name></person-group><article-title>﻿<italic><tp:taxon-name><tp:taxon-name-part taxon-name-part-type="genus" reg="Liparis">Liparis</tp:taxon-name-part><tp:taxon-name-part taxon-name-part-type="species" reg="tianchiensis">tianchiensis</tp:taxon-name-part></tp:taxon-name></italic> (<tp:taxon-name><tp:taxon-name-part taxon-name-part-type="family">Orchidaceae</tp:taxon-name-part></tp:taxon-name>), a new species from Gansu, China</article-title><source>PhytoKeys</source><day>23</day><month>01</month><year>2023</year><volume>219</volume><fpage>27</fpage><lpage>33</lpage><pub-id pub-id-type="doi">10.3897/phytokeys.219.90351</pub-id></mixed-citation></tp:treatment-meta><tp:nomenclature><label>﻿</label><tp:taxon-name>
            <object-id xmlns:xlink="http://www.w3.org/1999/xlink" content-type="arpha" xlink:type="simple">5514B259-1E37-5236-B1E1-5F7B29DBAC7A</object-id>
            <tp:taxon-name-part taxon-name-part-type="genus" reg="Liparis">Liparis</tp:taxon-name-part>
            <tp:taxon-name-part taxon-name-part-type="species" reg="tianchiensis">tianchiensis</tp:taxon-name-part>
            <object-id xmlns:xlink="http://www.w3.org/1999/xlink" content-type="ipni" xlink:type="simple">urn:lsid:ipni.org:names:77312597-1</object-id>
          </tp:taxon-name><tp:taxon-authority>X.J.Liu &amp; X.G.Sun</tp:taxon-authority><tp:taxon-status xmlns:xlink="http://www.w3.org/1999/xlink" xlink:type="simple">sp. nov.</tp:taxon-status><xref ref-type="fig" rid="F1">Figs 1</xref><xref ref-type="fig" rid="F2">, 2</xref></tp:nomenclature><tp:treatment-sec sec-type="material" id="SECID0E1PAC"><title>Type.</title><p>China. Gansu Province, Longnan City, Wenxian County, Tianchi Lake, growing on moss in evergreen broad-leaved forest, elev. 1680 m, 15 July 2021, X.J. Liu &amp; H. Lin, WX20210715001 (holotype: <named-content xmlns:xlink="http://www.w3.org/1999/xlink" content-type="dwc:institutional_code" xlink:title="Forestry Herbarium of Gansu Agricultural University" xlink:href="http://grbio.org/institution/gansu-agricultural-university" xlink:type="simple">GAUF</named-content>!, isotype: <named-content xmlns:xlink="http://www.w3.org/1999/xlink" content-type="dwc:institutional_code" xlink:title="Forestry Herbarium of Gansu Agricultural University" xlink:href="http://grbio.org/institution/gansu-agricultural-university" xlink:type="simple">GAUF</named-content>!).</p></tp:treatment-sec><tp:treatment-sec sec-type="diagnosis" id="SECID0ELAAE"><title>Diagnosis.</title><p><italic><tp:taxon-name><tp:taxon-name-part taxon-name-part-type="genus" reg="Liparis">Liparis</tp:taxon-name-part><tp:taxon-name-part taxon-name-part-type="species" reg="tianchiensis">tianchiensis</tp:taxon-name-part></tp:taxon-name></italic> is similar to <italic><tp:taxon-name><tp:taxon-name-part taxon-name-part-type="genus" reg="Liparis">L.</tp:taxon-name-part><tp:taxon-name-part taxon-name-part-type="species" reg="damingshanensis">damingshanensis</tp:taxon-name-part></tp:taxon-name></italic> with single small leaf, erect, lax flowered-inflorescences, small greenish purple flowers, spreading sepals, free reflexed and linear petals, a lip with 2 calli near the base and an arcuate column. It, however, differs from the latter by having a longer dorsal sepal (9.0–11.0 mm vs 6.0–8.0 mm) and a longer (8.0–10.0 vs 5.0–7.0 mm) and oblong (vs obovate-triangular) lip.</p></tp:treatment-sec><tp:treatment-sec sec-type="description" id="SECID0EHBAE"><title>Description.</title><p>Terrestrial herbs. Pseudobulbs ovoid or oblong-ovoid, 0.5–1.5 cm long, 0.4–1.0 cm in diameter, covered with white membranous remnant sheaths. Leaf single, green, glabrous, petiole sheath like, 0.5–1.0 cm long, amplexicaul, not articulate; blade ovate, 1.2–3.0 cm × 1.0–2.0 cm, contracted and decurrent into petiole at base and acute or obtuse at apex, margin entire and flat or slightly undulate. Inflorescence 4.0–9.0 cm long; peduncle slightly compressed cylindrical, narrowly winged on either side; rachis laxly 2–4-flowered; floral bracts ovate-triangular, 2.0–3.0 mm long, membranous, greenish-white. Flowers fully opening, greenish-purple, 1.6–2.2 cm across; pedicel and ovary greenish-purple, twisted, 1.0–1.2 cm long. Dorsal sepal ovate-oblong, margins often revolute, apex obtuse, 9.0–11.0 mm × ca. 1.0 mm, translucent greenish-white. Lateral sepals parallel under the lip, obliquely ovate-elliptic, margins often revolute, apex obtuse, 8.0–11.0 mm × ca. 1.0 mm, translucent greenish-white. Petals deflexed, narrowly oblong-falcate, margins revolute, 8.0–10.0 mm × 0.3–0.5 mm, purple. Lip oblong, 8.0–10.0 mm × 3.0–5.0 mm, pale purple, with 2 short longitudinal triangular lamellae at the shallowly concave base, mucronate at apex; mid-vein dull-purple, broad and stout, conspicuous from the base up to the apex. Column conspicuously incurved, 4.0–5.0 mm long, ca. 1 mm in diameter, apex with 2 short, triangular wings, base purple and swollen; anther-cap obovate, glabrous; pollinia four in two pairs, yellow. Fruit not observed.</p></tp:treatment-sec><tp:treatment-sec sec-type="etymology" id="SECID0EMBAE"><title>Etymology.</title><p>The specific epithet is derived from the type locality Tianchi Lake, Wenxian County, Gansu Province, China.</p></tp:treatment-sec><tp:treatment-sec sec-type="distribution" id="SECID0ERBAE"><title>Distribution and habitat.</title><p><italic><tp:taxon-name><tp:taxon-name-part taxon-name-part-type="genus" reg="Liparis">Liparis</tp:taxon-name-part><tp:taxon-name-part taxon-name-part-type="species" reg="tianchiensis">tianchiensis</tp:taxon-name-part></tp:taxon-name></italic> is terrestrial and grows in shaded and damp moss-covered areas in evergreen broad-leaved forest, forming scattered colonies on the slopes of Tianchi Lake at 1680 m a.s.l. For the time being, <italic><tp:taxon-name><tp:taxon-name-part taxon-name-part-type="genus" reg="Liparis">Liparis</tp:taxon-name-part><tp:taxon-name-part taxon-name-part-type="species" reg="tianchiensis">tianchiensis</tp:taxon-name-part></tp:taxon-name></italic> is only known from the type locality. The subpopulation is small, with less than 200 individuals.</p><fig id="F1" position="float" orientation="portrait"><object-id xmlns:xlink="http://www.w3.org/1999/xlink" content-type="doi" xlink:type="simple">10.3897/phytokeys.219.90351.figure1</object-id><object-id xmlns:xlink="http://www.w3.org/1999/xlink" content-type="arpha" xlink:type="simple">5C7C94E7-EA67-503E-BB7B-9E3F25402604</object-id><label>Figure 1.</label><caption><p><italic><tp:taxon-name><tp:taxon-name-part taxon-name-part-type="genus" reg="Liparis">Liparis</tp:taxon-name-part><tp:taxon-name-part taxon-name-part-type="species" reg="tianchiensis">tianchiensis</tp:taxon-name-part></tp:taxon-name></italic> sp. nov. <bold>A</bold> habit <bold>B</bold> non-flowering plants <italic>in situ</italic><bold>C</bold> flowering individual <bold>D</bold> dissected floral parts <bold>E</bold> leaf, adaxial view <bold>F</bold> leaf, abaxial view <bold>G</bold> flower, lateral view. Scale bars: 10 cm (<bold>B</bold>); 1 cm (<bold>C–G</bold>).</p></caption><graphic xmlns:xlink="http://www.w3.org/1999/xlink" xlink:href="phytokeys-219-027_article-90351__-g001.jpg" position="float" orientation="portrait" xlink:type="simple" id="oo_799204.jpg"><uri content-type="original_file" xlink:type="simple">https://binary.pensoft.net/fig/799204</uri></graphic></fig><fig id="F2" position="float" orientation="portrait"><object-id xmlns:xlink="http://www.w3.org/1999/xlink" content-type="doi" xlink:type="simple">10.3897/phytokeys.219.90351.figure2</object-id><object-id xmlns:xlink="http://www.w3.org/1999/xlink" content-type="arpha" xlink:type="simple">FFFE3D08-4BB3-5F0E-9C30-2B9582ACAF51</object-id><label>Figure 2.</label><caption><p><italic><tp:taxon-name><tp:taxon-name-part taxon-name-part-type="genus" reg="Liparis">Liparis</tp:taxon-name-part><tp:taxon-name-part taxon-name-part-type="species" reg="tianchiensis">tianchiensis</tp:taxon-name-part></tp:taxon-name></italic> sp. nov. <bold>A</bold> individual in bloom <bold>B</bold> flower, lateral view <bold>C</bold> dorsal sepal <bold>D</bold> lateral sepal <bold>E</bold> petal <bold>F</bold> pedicel, ovary and column <bold>G</bold> lip <bold>H</bold> anther-cap, abaxial view <bold>I</bold> anther-cap, adaxial view. Scale bars: 1 cm (<bold>A, B</bold>); 0.5 cm (<bold>C–G</bold>); 1 mm (<bold>H, I</bold>). Drawn by Hui Lin from the holotype.</p></caption><graphic xmlns:xlink="http://www.w3.org/1999/xlink" xlink:href="phytokeys-219-027_article-90351__-g002.jpg" position="float" orientation="portrait" xlink:type="simple" id="oo_799205.jpg"><uri content-type="original_file" xlink:type="simple">https://binary.pensoft.net/fig/799205</uri></graphic></fig></tp:treatment-sec><tp:treatment-sec sec-type="Flowering phenology" id="SECID0EJFAE"><title>Flowering phenology.</title><p>June and July.</p></tp:treatment-sec></tp:taxon-treatment>
